# Supplementary material for: COVID-19 Social Restrictions’ Impact on the Health-Related Physical Fitness of the Police Cadets
Source: Healthcare (Basel). 2023 Jul 5;11(13):1949. doi: 10.3390/healthcare11131949 (PMC10340710; doi:10.3390/healthcare11131949)
Supplement: Supplementary file 1 [file healthcare-11-01949-s001.zip]

Archive with 1 entries (1 files):
- healthcare-2430320-supplementary.pdf
